# Supplementary material for: Mechanical Properties of Additive-Manufactured Composite-Based Resins for Permanent Indirect Restorations: A Scoping Review
Source: Materials (Basel). 2024 Aug 8;17(16):3951. doi: 10.3390/ma17163951 (PMC11355578; doi:10.3390/ma17163951)
Supplement: Supplementary file 1 [file materials-17-03951-s001.zip]

Archive with 1 entries (1 files):
- materials-3093499-supplementary.pdf
